# Supplementary material for: Generation of Hydrogen Peroxide and Downstream Protein Kinase D1 Signaling Is a Common Feature of Inducers of Pancreatic Acinar-to-Ductal Metaplasia
Source: Antioxidants (Basel). 2022 Jan 8;11(1):137. doi: 10.3390/antiox11010137 (PMC8772746; doi:10.3390/antiox11010137)
Supplement: Supplementary file 1 [file antioxidants-11-00137-s001.zip]

Archive with 1 entries (1 files):
- antioxidants-1515568-supplementary.pdf
